# Supplementary material for: Substrain-specific behavioral variation in female C57BL/6 and C57BL/10 mice
Source: Front Behav Neurosci. 2026 Apr 15;20:1805176. doi: 10.3389/fnbeh.2026.1805176 (PMC13125034; doi:10.3389/fnbeh.2026.1805176)
Supplement: Supplementary file 1 [file Table_1.xlsx]

## Sheet: Suppl Table 1
Post-hoc analysis
Open Field Test; total distance traveled
branch	phenotype code	strain1	strain2	t	p	sign
B6	d1_tot_dist	C57BL/6J	C57BL/6JBomTac	-0.901519	0.377077	no
B6	d1_tot_dist	C57BL/6J	C57BL/6NTac	2.86591	0.00898008	Y
B6	d1_tot_dist	C57BL/6J	C57BL/6NHsd	3.71373	0.0010825	Y
B6	d1_tot_dist	C57BL/6J	C57BL/6NJ	3.02486	0.00644465	Y
B6	d1_tot_dist	C57BL/6J	C57BL/6NCrl	4.28625	0.000398671	Y
B6	d1_tot_dist	C57BL/6JBomTac	C57BL/6NTac	3.6897	0.0012816	Y
B6	d1_tot_dist	C57BL/6JBomTac	C57BL/6NHsd	4.60197	0.000114262	Y
B6	d1_tot_dist	C57BL/6JBomTac	C57BL/6NJ	3.87867	0.000867993	Y
B6	d1_tot_dist	C57BL/6JBomTac	C57BL/6NCrl	4.98537	8.21412e-05	Y
B6	d1_tot_dist	C57BL/6NHsd	C57BL/6NTac	-0.568002	0.575309	no
B6	d1_tot_dist	C57BL/6NHsd	C57BL/6NJ	-0.582304	0.566027	no
B6	d1_tot_dist	C57BL/6NJ	C57BL/6NTac	-0.010448	0.991763	no
B6	d1_tot_dist	B6NTyrC/BrdCrlCrl	C57BL/6J	-1.99549	0.059792	no
B6	d1_tot_dist	B6NTyrC/BrdCrlCrl	C57BL/6JBomTac	-2.76553	0.0119312	Y
B6	d1_tot_dist	B6NTyrC/BrdCrlCrl	C57BL/6NTac	0.629344	0.536247	no
B6	d1_tot_dist	B6NTyrC/BrdCrlCrl	C57BL/6NHsd	1.21121	0.238665	no
B6	d1_tot_dist	B6NTyrC/BrdCrlCrl	C57BL/6NJ	0.66835	0.511949	no
B6	d1_tot_dist	B6NTyrC/BrdCrlCrl	C57BL/6ByJ	0.621606	0.541223	no
B6	d1_tot_dist	B6NTyrC/BrdCrlCrl	C57BL/6NCrl	2.10545	0.0504251	no
B6	d1_tot_dist	C57BL/6ByJ	C57BL/6J	-2.93537	0.00765675	Y
B6	d1_tot_dist	C57BL/6ByJ	C57BL/6JBomTac	-3.78492	0.00101764	Y
B6	d1_tot_dist	C57BL/6ByJ	C57BL/6NTac	0.0316199	0.97506	no
B6	d1_tot_dist	C57BL/6ByJ	C57BL/6NHsd	0.621451	0.540161	no
B6	d1_tot_dist	C57BL/6ByJ	C57BL/6NJ	0.0440868	0.965252	no
B6	d1_tot_dist	C57BL/6ByJ	C57BL/6NCrl	1.76542	0.0935605	no
B6	d1_tot_dist	C57BL/6NCrl	C57BL/6NTac	-1.67858	0.109606	no
B6	d1_tot_dist	C57BL/6NCrl	C57BL/6NHsd	-1.32845	0.198288	no
B6	d1_tot_dist	C57BL/6NCrl	C57BL/6NJ	-1.75149	0.0968817	no
B10	d1_tot_dist	C57BL/10J	C57BL/10SnJ	-1.3229	0.198872	no
B10	d1_tot_dist	C57BL/10J	C57BL/10ScNHsd	1.32642	0.197721	no
B10	d1_tot_dist	C57BL/10J	C57BL/10ScSnJ	0.568631	0.575366	no
B10	d1_tot_dist	C57BL/10J	C57BL/10ScCr	1.31493	0.203413	no
B10	d1_tot_dist	C57BL/10ScNHsd	C57BL/10SnJ	-2.87509	0.00833344	Y
B10	d1_tot_dist	C57BL/10ScNHsd	C57BL/10ScSnJ	-0.81198	0.425127	no
B10	d1_tot_dist	C57BL/10ScSnJ	C57BL/10SnJ	-2.08118	0.0487386	Y
B10	d1_tot_dist	C57BL/10ScCr	C57BL/10SnJ	-2.93738	0.00786832	Y
B10	d1_tot_dist	C57BL/10ScCr	C57BL/10ScNHsd	-0.0129495	0.98979	no
B10	d1_tot_dist	C57BL/10ScCr	C57BL/10ScSnJ	-0.820801	0.421436	no
Open Field Test; novelty ratio
branch	phenotype code	strain1	strain2	t	p	sign
B10	nov_rat	C57BL/10J	C57BL/10SnJ	-2.30792	0.0303425	Y
B10	nov_rat	C57BL/10J	C57BL/10ScNHsd	-2.60477	0.0158398	Y
B10	nov_rat	C57BL/10J	C57BL/10ScSnJ	-3.48342	0.00210621	Y
B10	nov_rat	C57BL/10J	C57BL/10ScCr	-1.26701	0.219706	no
B10	nov_rat	C57BL/10ScNHsd	C57BL/10SnJ	0.318341	0.75298	no
B10	nov_rat	C57BL/10ScNHsd	C57BL/10ScSnJ	-0.616784	0.543435	no
B10	nov_rat	C57BL/10ScSnJ	C57BL/10SnJ	0.967708	0.343257	no
B10	nov_rat	C57BL/10ScCr	C57BL/10SnJ	-0.735738	0.470029	no
B10	nov_rat	C57BL/10ScCr	C57BL/10ScNHsd	-1.00602	0.325856	no
B10	nov_rat	C57BL/10ScCr	C57BL/10ScSnJ	-1.62716	0.119357	no
Locomotor Response to Cocaine; change in total distance traveled
branch	phenotype code	strain1	strain2	t	p	sign
B6	coc_loco_resp	C57BL/6J	C57BL/6JBomTac	1.47475	0.154447	no
B6	coc_loco_resp	C57BL/6J	C57BL/6NTac	3.28543	0.00337673	Y
B6	coc_loco_resp	C57BL/6J	C57BL/6NHsd	0.891704	0.381405	no
B6	coc_loco_resp	C57BL/6J	C57BL/6NJ	2.11934	0.0461482	Y
B6	coc_loco_resp	C57BL/6J	C57BL/6NCrl	2.60252	0.0174908	Y
B6	coc_loco_resp	C57BL/6JBomTac	C57BL/6NTac	0.933206	0.360843	no
B6	coc_loco_resp	C57BL/6JBomTac	C57BL/6NHsd	-0.936482	0.358354	no
B6	coc_loco_resp	C57BL/6JBomTac	C57BL/6NJ	0.302362	0.76535	no
B6	coc_loco_resp	C57BL/6JBomTac	C57BL/6NCrl	0.656371	0.519456	no
B6	coc_loco_resp	C57BL/6NHsd	C57BL/6NTac	2.80625	0.00978612	Y
B6	coc_loco_resp	C57BL/6NHsd	C57BL/6NJ	1.56674	0.130831	no
B6	coc_loco_resp	C57BL/6NJ	C57BL/6NTac	0.755101	0.458574	no
B6	coc_loco_resp	B6NTyrC/BrdCrlCrl	C57BL/6J	-1.15608	0.26127	no
B6	coc_loco_resp	B6NTyrC/BrdCrlCrl	C57BL/6JBomTac	0.506169	0.618272	no
B6	coc_loco_resp	B6NTyrC/BrdCrlCrl	C57BL/6NTac	2.04938	0.0537712	no
B6	coc_loco_resp	B6NTyrC/BrdCrlCrl	C57BL/6NHsd	-0.439087	0.664881	no
B6	coc_loco_resp	B6NTyrC/BrdCrlCrl	C57BL/6NJ	1.00261	0.328648	no
B6	coc_loco_resp	B6NTyrC/BrdCrlCrl	C57BL/6ByJ	0.733229	0.471927	no
B6	coc_loco_resp	B6NTyrC/BrdCrlCrl	C57BL/6NCrl	1.53428	0.143361	no
B6	coc_loco_resp	C57BL/6ByJ	C57BL/6J	-1.96642	0.0619921	no
B6	coc_loco_resp	C57BL/6ByJ	C57BL/6JBomTac	-0.0193952	0.984701	no
B6	coc_loco_resp	C57BL/6ByJ	C57BL/6NTac	1.33872	0.194332	no
B6	coc_loco_resp	C57BL/6ByJ	C57BL/6NHsd	-1.30416	0.20455	no
B6	coc_loco_resp	C57BL/6ByJ	C57BL/6NJ	0.38301	0.705562	no
B6	coc_loco_resp	C57BL/6ByJ	C57BL/6NCrl	0.925235	0.366447	no
B6	coc_loco_resp	C57BL/6NCrl	C57BL/6NTac	0.224969	0.824405	no
B6	coc_loco_resp	C57BL/6NCrl	C57BL/6NHsd	-2.15984	0.0424984	Y
B6	coc_loco_resp	C57BL/6NCrl	C57BL/6NJ	-0.461149	0.650215	no
Locomotor Response to Cocaine; change in novelty ratio
branch	phenotype code	strain1	strain2	t	p	sign
B6	coc_nov_rat	C57BL/6J	C57BL/6JBomTac	-0.259886	0.797369	no
B6	coc_nov_rat	C57BL/6J	C57BL/6NTac	1.07006	0.29619	no
B6	coc_nov_rat	C57BL/6J	C57BL/6NHsd	1.37928	0.180526	no
B6	coc_nov_rat	C57BL/6J	C57BL/6NJ	0.460918	0.649595	no
B6	coc_nov_rat	C57BL/6J	C57BL/6NCrl	2.27208	0.0348886	Y
B6	coc_nov_rat	C57BL/6JBomTac	C57BL/6NTac	1.27763	0.214698	no
B6	coc_nov_rat	C57BL/6JBomTac	C57BL/6NHsd	1.64434	0.113143	no
B6	coc_nov_rat	C57BL/6JBomTac	C57BL/6NJ	0.741834	0.466404	no
B6	coc_nov_rat	C57BL/6JBomTac	C57BL/6NCrl	2.599	0.0176226	Y
B6	coc_nov_rat	C57BL/6NHsd	C57BL/6NTac	-0.0436539	0.965541	no
B6	coc_nov_rat	C57BL/6NHsd	C57BL/6NJ	-0.965641	0.344268	no
B6	coc_nov_rat	C57BL/6NJ	C57BL/6NTac	0.726894	0.475316	no
B6	coc_nov_rat	B6NTyrC/BrdCrlCrl	C57BL/6J	-2.0186	0.05714	no
B6	coc_nov_rat	B6NTyrC/BrdCrlCrl	C57BL/6JBomTac	-2.257	0.0353513	Y
B6	coc_nov_rat	B6NTyrC/BrdCrlCrl	C57BL/6NTac	-0.724596	0.477092	no
B6	coc_nov_rat	B6NTyrC/BrdCrlCrl	C57BL/6NHsd	-0.830536	0.415158	no
B6	coc_nov_rat	B6NTyrC/BrdCrlCrl	C57BL/6NJ	-1.67366	0.110581	no
B6	coc_nov_rat	B6NTyrC/BrdCrlCrl	C57BL/6ByJ	0.28534	0.778318	no
B6	coc_nov_rat	B6NTyrC/BrdCrlCrl	C57BL/6NCrl	-0.171499	0.865856	no
B6	coc_nov_rat	C57BL/6ByJ	C57BL/6J	-2.84944	0.00932456	Y
B6	coc_nov_rat	C57BL/6ByJ	C57BL/6JBomTac	-3.1654	0.00448259	Y
B6	coc_nov_rat	C57BL/6ByJ	C57BL/6NTac	-1.13107	0.270205	no
B6	coc_nov_rat	C57BL/6ByJ	C57BL/6NHsd	-1.33617	0.194024	no
B6	coc_nov_rat	C57BL/6ByJ	C57BL/6NJ	-2.45852	0.0227201	Y
B6	coc_nov_rat	C57BL/6ByJ	C57BL/6NCrl	-0.561573	0.580972	no
B6	coc_nov_rat	C57BL/6NCrl	C57BL/6NTac	-0.637171	0.531617	no
B6	coc_nov_rat	C57BL/6NCrl	C57BL/6NHsd	-0.753819	0.459327	no
B6	coc_nov_rat	C57BL/6NCrl	C57BL/6NJ	-1.91456	0.0715802	no
Fear Conditioning; pre-training baseline
branch	phenotype code	strain1	strain2	t	p	sign
B6	pretraind1	C57BL/6J	C57BL/6JBomTac	-1.44102	0.163662	no
B6	pretraind1	C57BL/6J	C57BL/6NTac	0.659434	0.516461	no
B6	pretraind1	C57BL/6J	C57BL/6NHsd	-0.0884202	0.930276	no
B6	pretraind1	C57BL/6J	C57BL/6NJ	-1.56564	0.132378	no
B6	pretraind1	C57BL/6J	C57BL/6NCrl	-4.14736	0.000547259	Y
B6	pretraind1	C57BL/6JBomTac	C57BL/6NTac	1.68293	0.106528	no
B6	pretraind1	C57BL/6JBomTac	C57BL/6NHsd	0.7338	0.470179	no
B6	pretraind1	C57BL/6JBomTac	C57BL/6NJ	-0.2743	0.786534	no
B6	pretraind1	C57BL/6JBomTac	C57BL/6NCrl	-2.51623	0.0210085	Y
B6	pretraind1	C57BL/6NHsd	C57BL/6NTac	0.502563	0.619852	no
B6	pretraind1	C57BL/6NHsd	C57BL/6NJ	-0.870374	0.39309	no
B6	pretraind1	C57BL/6NJ	C57BL/6NTac	1.76561	0.091998	no
B6	pretraind1	C57BL/6ByJ	C57BL/6J	-1.15491	0.260517	no
B6	pretraind1	C57BL/6ByJ	C57BL/6JBomTac	-2.2953	0.031621	Y
B6	pretraind1	C57BL/6ByJ	C57BL/6NTac	-0.232733	0.81812	no
B6	pretraind1	C57BL/6ByJ	C57BL/6NHsd	-0.711481	0.483645	no
B6	pretraind1	C57BL/6ByJ	C57BL/6NJ	-2.31612	0.0307451	Y
B6	pretraind1	C57BL/6ByJ	C57BL/6NCrl	-4.61802	0.000187655	Y
B6	pretraind1	C57BL/6NCrl	C57BL/6NTac	3.64106	0.00173815	Y
B6	pretraind1	C57BL/6NCrl	C57BL/6NHsd	2.27878	0.0332451	Y
B6	pretraind1	C57BL/6NCrl	C57BL/6NJ	2.00173	0.0606191	no
Fear Conditioning; freezing to the training context
branch	phenotype code	strain1	strain2	t	p	sign
B10	contextd2	C57BL/10J	C57BL/10SnJ	5.07108	3.91135e-05	Y
B10	contextd2	C57BL/10J	C57BL/10ScNHsd	3.35222	0.00275983	Y
B10	contextd2	C57BL/10J	C57BL/10ScSnJ	5.49501	1.6032e-05	Y
B10	contextd2	C57BL/10J	C57BL/10ScCr	1.0361	0.312522	no
B10	contextd2	C57BL/10ScNHsd	C57BL/10SnJ	1.55712	0.132533	no
B10	contextd2	C57BL/10ScNHsd	C57BL/10ScSnJ	2.58434	0.0165804	Y
B10	contextd2	C57BL/10ScSnJ	C57BL/10SnJ	-1.47361	0.154143	no
B10	contextd2	C57BL/10ScCr	C57BL/10SnJ	4.54011	0.000178669	Y
B10	contextd2	C57BL/10ScCr	C57BL/10ScNHsd	2.49392	0.0210528	Y
B10	contextd2	C57BL/10ScCr	C57BL/10ScSnJ	4.93152	8.04618e-05	Y
Fear Conditioning; freezing to altered context
branch	phenotype code	strain1	strain2	t	p	sign
B6	altcontextd3	C57BL/6J	C57BL/6JBomTac	-2.57517	0.0172681	Y
B6	altcontextd3	C57BL/6J	C57BL/6NTac	-0.74947	0.461514	no
B6	altcontextd3	C57BL/6J	C57BL/6NHsd	-1.48921	0.149456	no
B6	altcontextd3	C57BL/6J	C57BL/6NJ	-1.5822	0.128548	no
B6	altcontextd3	C57BL/6J	C57BL/6NCrl	-3.54909	0.00214266	Y
B6	altcontextd3	C57BL/6JBomTac	C57BL/6NTac	2.09988	0.047429	Y
B6	altcontextd3	C57BL/6JBomTac	C57BL/6NHsd	0.870978	0.392395	no
B6	altcontextd3	C57BL/6JBomTac	C57BL/6NJ	1.00482	0.326423	no
B6	altcontextd3	C57BL/6JBomTac	C57BL/6NCrl	-0.59378	0.559663	no
B6	altcontextd3	C57BL/6NHsd	C57BL/6NTac	0.963173	0.345066	no
B6	altcontextd3	C57BL/6NHsd	C57BL/6NJ	0.0693599	0.945303	no
B6	altcontextd3	C57BL/6NJ	C57BL/6NTac	1.0213	0.318737	no
B6	altcontextd3	C57BL/6ByJ	C57BL/6J	2.2942	0.0316945	Y
B6	altcontextd3	C57BL/6ByJ	C57BL/6JBomTac	-0.0876215	0.93097	no
B6	altcontextd3	C57BL/6ByJ	C57BL/6NTac	1.8299	0.08085	no
B6	altcontextd3	C57BL/6ByJ	C57BL/6NHsd	0.743223	0.46456	no
B6	altcontextd3	C57BL/6ByJ	C57BL/6NJ	0.846001	0.407089	no
B6	altcontextd3	C57BL/6ByJ	C57BL/6NCrl	-0.632985	0.534289	no
B6	altcontextd3	C57BL/6NCrl	C57BL/6NTac	3.21276	0.00458124	Y
B6	altcontextd3	C57BL/6NCrl	C57BL/6NHsd	1.4188	0.17063	no
B6	altcontextd3	C57BL/6NCrl	C57BL/6NJ	1.73515	0.0998039	no
Fear Conditioning; freezing to tone
branch	phenotype code	strain1	strain2	t	p	sign
B10	avtoned3	C57BL/10J	C57BL/10SnJ	4.58371	0.000131373	Y
B10	avtoned3	C57BL/10J	C57BL/10ScNHsd	3.57397	0.00160942	Y
B10	avtoned3	C57BL/10J	C57BL/10ScSnJ	4.26304	0.000317352	Y
B10	avtoned3	C57BL/10J	C57BL/10ScCr	3.17395	0.00477145	Y
B10	avtoned3	C57BL/10ScNHsd	C57BL/10SnJ	1.01427	0.320571	no
B10	avtoned3	C57BL/10ScNHsd	C57BL/10ScSnJ	0.979713	0.337422	no
B10	avtoned3	C57BL/10ScSnJ	C57BL/10SnJ	-0.0476728	0.962389	no
B10	avtoned3	C57BL/10ScCr	C57BL/10SnJ	0.939662	0.358074	no
B10	avtoned3	C57BL/10ScCr	C57BL/10ScNHsd	0.0289219	0.9772	no
B10	avtoned3	C57BL/10ScCr	C57BL/10ScSnJ	0.90369	0.376917	no
Prepulse Inhibition at prepulse intensity of 3 dB
branch	phenotype code	strain1	strain2	t	p	sign
B6	ppi3	C57BL/6J	C57BL/6JBomTac	3.83245	0.000906764	Y
B6	ppi3	C57BL/6J	C57BL/6NTac	-1.39066	0.178237	no
B6	ppi3	C57BL/6J	C57BL/6NHsd	1.79628	0.0855977	no
B6	ppi3	C57BL/6J	C57BL/6NJ	3.75326	0.00117018	Y
B6	ppi3	C57BL/6J	C57BL/6NCrl	-0.738567	0.469195	no
B6	ppi3	C57BL/6JBomTac	C57BL/6NTac	-5.95313	5.43665e-06	Y
B6	ppi3	C57BL/6JBomTac	C57BL/6NHsd	-1.33282	0.195645	no
B6	ppi3	C57BL/6JBomTac	C57BL/6NJ	0.932763	0.361544	no
B6	ppi3	C57BL/6JBomTac	C57BL/6NCrl	-3.80844	0.0011867	Y
B6	ppi3	C57BL/6NHsd	C57BL/6NTac	-3.12647	0.00474033	Y
B6	ppi3	C57BL/6NHsd	C57BL/6NJ	1.85109	0.0776297	no
B6	ppi3	C57BL/6NJ	C57BL/6NTac	-5.21264	3.63395e-05	Y
B6	ppi3	B6NTyrC/BrdCrlCrl	C57BL/6J	-2.62232	0.0163186	Y
B6	ppi3	B6NTyrC/BrdCrlCrl	C57BL/6JBomTac	-0.339643	0.737666	no
B6	ppi3	B6NTyrC/BrdCrlCrl	C57BL/6NTac	-3.66426	0.00154017	Y
B6	ppi3	B6NTyrC/BrdCrlCrl	C57BL/6NHsd	-1.18728	0.248375	no
B6	ppi3	B6NTyrC/BrdCrlCrl	C57BL/6NJ	0.31583	0.755574	no
B6	ppi3	B6NTyrC/BrdCrlCrl	C57BL/6ByJ	-1.20241	0.243249	no
B6	ppi3	B6NTyrC/BrdCrlCrl	C57BL/6NCrl	-2.67215	0.0160821	Y
B6	ppi3	C57BL/6ByJ	C57BL/6J	-0.782945	0.442006	no
B6	ppi3	C57BL/6ByJ	C57BL/6JBomTac	1.26626	0.218664	no
B6	ppi3	C57BL/6ByJ	C57BL/6NTac	-1.57981	0.128421	no
B6	ppi3	C57BL/6ByJ	C57BL/6NHsd	0.40016	0.692731	no
B6	ppi3	C57BL/6ByJ	C57BL/6NJ	1.65094	0.113628	no
B6	ppi3	C57BL/6ByJ	C57BL/6NCrl	-1.11331	0.279463	no
B6	ppi3	C57BL/6NCrl	C57BL/6NTac	-0.292159	0.773332	no
B6	ppi3	C57BL/6NCrl	C57BL/6NHsd	2.13092	0.0456936	Y
B6	ppi3	C57BL/6NCrl	C57BL/6NJ	3.66974	0.00175289	Y
B10	ppi3	C57BL/10J	C57BL/10SnJ	-2.81311	0.00986802	Y
B10	ppi3	C57BL/10J	C57BL/10ScNHsd	-3.61402	0.00145905	Y
B10	ppi3	C57BL/10J	C57BL/10ScSnJ	-2.53338	0.0189321	no
B10	ppi3	C57BL/10J	C57BL/10ScCr	-1.20582	0.241959	no
B10	ppi3	C57BL/10ScNHsd	C57BL/10SnJ	0.384469	0.704017	no
B10	ppi3	C57BL/10ScNHsd	C57BL/10ScSnJ	0.577201	0.569411	no
B10	ppi3	C57BL/10ScSnJ	C57BL/10SnJ	-0.183825	0.855762	no
B10	ppi3	C57BL/10ScCr	C57BL/10SnJ	-1.26099	0.221142	no
B10	ppi3	C57BL/10ScCr	C57BL/10ScNHsd	-1.75672	0.0935392	no
B10	ppi3	C57BL/10ScCr	C57BL/10ScSnJ	-1.05533	0.303857	no
Prepulse Inhibition at prepulse intensity of 6 dB
branch	phenotype code	strain1	strain2	t	p	sign
B6	ppi6	C57BL/6J	C57BL/6JBomTac	4.31413	0.000280108	Y
B6	ppi6	C57BL/6J	C57BL/6NTac	-1.16263	0.257436	no
B6	ppi6	C57BL/6J	C57BL/6NHsd	1.1545	0.260149	no
B6	ppi6	C57BL/6J	C57BL/6NJ	2.78297	0.0111469	no
B6	ppi6	C57BL/6J	C57BL/6NCrl	0.52249	0.607369	no
B6	ppi6	C57BL/6JBomTac	C57BL/6NTac	-4.60177	0.000138747	Y
B6	ppi6	C57BL/6JBomTac	C57BL/6NHsd	-2.64527	0.0144622	no
B6	ppi6	C57BL/6JBomTac	C57BL/6NJ	-0.963466	0.346278	no
B6	ppi6	C57BL/6JBomTac	C57BL/6NCrl	-3.08504	0.00609496	Y
B6	ppi6	C57BL/6NHsd	C57BL/6NTac	-1.99492	0.0580321	no
B6	ppi6	C57BL/6NHsd	C57BL/6NJ	1.47727	0.153776	no
B6	ppi6	C57BL/6NJ	C57BL/6NTac	-3.29223	0.0034722	Y
B6	ppi6	B6NTyrC/BrdCrlCrl	C57BL/6J	-2.90273	0.00880026	Y
B6	ppi6	B6NTyrC/BrdCrlCrl	C57BL/6JBomTac	0.715347	0.482663	no
B6	ppi6	B6NTyrC/BrdCrlCrl	C57BL/6NTac	-3.34652	0.0032138	Y
B6	ppi6	B6NTyrC/BrdCrlCrl	C57BL/6NHsd	-1.6163	0.120954	no
B6	ppi6	B6NTyrC/BrdCrlCrl	C57BL/6NJ	-0.189006	0.852092	no
B6	ppi6	B6NTyrC/BrdCrlCrl	C57BL/6ByJ	-0.488455	0.63054	no
B6	ppi6	B6NTyrC/BrdCrlCrl	C57BL/6NCrl	-1.99974	0.0617692	no
B6	ppi6	C57BL/6ByJ	C57BL/6J	-1.53245	0.139668	no
B6	ppi6	C57BL/6ByJ	C57BL/6JBomTac	1.10289	0.281994	no
B6	ppi6	C57BL/6ByJ	C57BL/6NTac	-2.13148	0.0444656	Y
B6	ppi6	C57BL/6ByJ	C57BL/6NHsd	-0.739587	0.467033	no
B6	ppi6	C57BL/6ByJ	C57BL/6NJ	0.361891	0.72105	no
B6	ppi6	C57BL/6ByJ	C57BL/6NCrl	-1.00488	0.327583	no
B6	ppi6	C57BL/6NCrl	C57BL/6NTac	-1.37408	0.185412	no
B6	ppi6	C57BL/6NCrl	C57BL/6NHsd	0.524184	0.605912	no
B6	ppi6	C57BL/6NCrl	C57BL/6NJ	1.88774	0.075291	no
B10	ppi6	C57BL/10J	C57BL/10SnJ	-2.62339	0.0151918	Y
B10	ppi6	C57BL/10J	C57BL/10ScNHsd	-4.2362	0.000312529	Y
B10	ppi6	C57BL/10J	C57BL/10ScSnJ	-2.73238	0.0121601	Y
B10	ppi6	C57BL/10J	C57BL/10ScCr	-1.86287	0.0772345	no
B10	ppi6	C57BL/10ScNHsd	C57BL/10SnJ	1.08089	0.290489	no
B10	ppi6	C57BL/10ScNHsd	C57BL/10ScSnJ	1.32919	0.196821	no
B10	ppi6	C57BL/10ScSnJ	C57BL/10SnJ	-0.142327	0.888061	no
B10	ppi6	C57BL/10ScCr	C57BL/10SnJ	-0.993524	0.331766	no
B10	ppi6	C57BL/10ScCr	C57BL/10ScNHsd	-2.35556	0.0282934	Y
B10	ppi6	C57BL/10ScCr	C57BL/10ScSnJ	-0.953611	0.351665	no
Prepulse Inhibition at prepulse intensity of 12 dB
branch	phenotype code	strain1	strain2	t	p	sign
B6	ppi12	C57BL/6J	C57BL/6JBomTac	1.88757	0.072346	no
B6	ppi12	C57BL/6J	C57BL/6NTac	-1.66253	0.11059	no
B6	ppi12	C57BL/6J	C57BL/6NHsd	-1.57502	0.128908	no
B6	ppi12	C57BL/6J	C57BL/6NJ	0.116792	0.908135	no
B6	ppi12	C57BL/6J	C57BL/6NCrl	-1.22597	0.235187	no
B6	ppi12	C57BL/6JBomTac	C57BL/6NTac	-2.91388	0.00804478	Y
B6	ppi12	C57BL/6JBomTac	C57BL/6NHsd	-3.28518	0.00324385	Y
B6	ppi12	C57BL/6JBomTac	C57BL/6NJ	-1.58643	0.127586	no
B6	ppi12	C57BL/6JBomTac	C57BL/6NCrl	-2.54234	0.0198793	Y
B6	ppi12	C57BL/6NHsd	C57BL/6NTac	-0.598486	0.555364	no
B6	ppi12	C57BL/6NHsd	C57BL/6NJ	1.51532	0.143929	no
B6	ppi12	C57BL/6NJ	C57BL/6NTac	-1.61094	0.122123	no
B6	ppi12	B6NTyrC/BrdCrlCrl	C57BL/6J	-0.0113069	0.991091	no
B6	ppi12	B6NTyrC/BrdCrlCrl	C57BL/6JBomTac	1.32998	0.198495	no
B6	ppi12	B6NTyrC/BrdCrlCrl	C57BL/6NTac	-1.30124	0.207967	no
B6	ppi12	B6NTyrC/BrdCrlCrl	C57BL/6NHsd	-1.10084	0.283426	no
B6	ppi12	B6NTyrC/BrdCrlCrl	C57BL/6NJ	0.0711473	0.944024	no
B6	ppi12	B6NTyrC/BrdCrlCrl	C57BL/6ByJ	0.564447	0.578726	no
B6	ppi12	B6NTyrC/BrdCrlCrl	C57BL/6NCrl	-0.890343	0.385709	no
B6	ppi12	C57BL/6ByJ	C57BL/6J	-0.73774	0.468469	no
B6	ppi12	C57BL/6ByJ	C57BL/6JBomTac	0.656344	0.51841	no
B6	ppi12	C57BL/6ByJ	C57BL/6NTac	-1.92799	0.0668631	no
B6	ppi12	C57BL/6ByJ	C57BL/6NHsd	-1.83872	0.0789044	no
B6	ppi12	C57BL/6ByJ	C57BL/6NJ	-0.59675	0.557054	no
B6	ppi12	C57BL/6ByJ	C57BL/6NCrl	-1.47921	0.155473	no
B6	ppi12	C57BL/6NCrl	C57BL/6NTac	-0.430927	0.671371	no
B6	ppi12	C57BL/6NCrl	C57BL/6NHsd	0.0524726	0.958673	no
B6	ppi12	C57BL/6NCrl	C57BL/6NJ	1.18965	0.249639	no
B10	ppi12	C57BL/10J	C57BL/10SnJ	-3.27025	0.00336234	Y
B10	ppi12	C57BL/10J	C57BL/10ScNHsd	-5.26067	2.44917e-05	Y
B10	ppi12	C57BL/10J	C57BL/10ScSnJ	-4.28382	0.000301644	Y
B10	ppi12	C57BL/10J	C57BL/10ScCr	-2.05203	0.053489	no
B10	ppi12	C57BL/10ScNHsd	C57BL/10SnJ	1.60324	0.121962	no
B10	ppi12	C57BL/10ScNHsd	C57BL/10ScSnJ	1.00204	0.326751	no
B10	ppi12	C57BL/10ScSnJ	C57BL/10SnJ	0.659584	0.516071	no
B10	ppi12	C57BL/10ScCr	C57BL/10SnJ	-1.43585	0.165774	no
B10	ppi12	C57BL/10ScCr	C57BL/10ScNHsd	-3.28642	0.00351963	Y
B10	ppi12	C57BL/10ScCr	C57BL/10ScSnJ	-2.32009	0.0310263	Y
Prepulse Inhibition averaged across all prepulse intensities
branch	phenotype code	strain1	strain2	t	p	sign
B6	avg_ppi	C57BL/6J	C57BL/6JBomTac	4.56056	0.000153423	Y
B6	avg_ppi	C57BL/6J	C57BL/6NTac	-1.37333	0.183484	no
B6	avg_ppi	C57BL/6J	C57BL/6NHsd	1.16276	0.256848	no
B6	avg_ppi	C57BL/6J	C57BL/6NJ	3.14482	0.00489013	Y
B6	avg_ppi	C57BL/6J	C57BL/6NCrl	-0.512116	0.614471	no
B6	avg_ppi	C57BL/6JBomTac	C57BL/6NTac	-4.9691	5.67792e-05	Y
B6	avg_ppi	C57BL/6JBomTac	C57BL/6NHsd	-2.84557	0.00915651	Y
B6	avg_ppi	C57BL/6JBomTac	C57BL/6NJ	-0.671989	0.508917	no
B6	avg_ppi	C57BL/6JBomTac	C57BL/6NCrl	-3.87517	0.00101898	Y
B6	avg_ppi	C57BL/6NHsd	C57BL/6NTac	-2.19568	0.0384674	Y
B6	avg_ppi	C57BL/6NHsd	C57BL/6NJ	1.85511	0.0770301	no
B6	avg_ppi	C57BL/6NJ	C57BL/6NTac	-3.76204	0.00114598	Y
B6	avg_ppi	B6NTyrC/BrdCrlCrl	C57BL/6J	-2.74756	0.0124127	Y
B6	avg_ppi	B6NTyrC/BrdCrlCrl	C57BL/6JBomTac	0.578032	0.569694	no
B6	avg_ppi	B6NTyrC/BrdCrlCrl	C57BL/6NTac	-3.36243	0.00309828	Y
B6	avg_ppi	B6NTyrC/BrdCrlCrl	C57BL/6NHsd	-1.66429	0.110907	no
B6	avg_ppi	B6NTyrC/BrdCrlCrl	C57BL/6NJ	-0.01253	0.990133	no
B6	avg_ppi	B6NTyrC/BrdCrlCrl	C57BL/6ByJ	-0.74499	0.464943	no
B6	avg_ppi	B6NTyrC/BrdCrlCrl	C57BL/6NCrl	-2.49924	0.0229834	Y
B6	avg_ppi	C57BL/6ByJ	C57BL/6J	-1.28647	0.211654	no
B6	avg_ppi	C57BL/6ByJ	C57BL/6JBomTac	1.36616	0.185691	no
B6	avg_ppi	C57BL/6ByJ	C57BL/6NTac	-2.0273	0.0549171	no
B6	avg_ppi	C57BL/6ByJ	C57BL/6NHsd	-0.530603	0.60078	no
B6	avg_ppi	C57BL/6ByJ	C57BL/6NJ	0.801201	0.431988	no
B6	avg_ppi	C57BL/6ByJ	C57BL/6NCrl	-1.34741	0.193698	no
B6	avg_ppi	C57BL/6NCrl	C57BL/6NTac	-0.632678	0.534485	no
B6	avg_ppi	C57BL/6NCrl	C57BL/6NHsd	1.33508	0.196851	no
B6	avg_ppi	C57BL/6NCrl	C57BL/6NJ	2.81642	0.0114273	Y
B10	avg_ppi	C57BL/10J	C57BL/10SnJ	-3.05318	0.00563855	Y
B10	avg_ppi	C57BL/10J	C57BL/10ScNHsd	-4.6204	0.000119888	Y
B10	avg_ppi	C57BL/10J	C57BL/10ScSnJ	-3.27958	0.00342384	Y
B10	avg_ppi	C57BL/10J	C57BL/10ScCr	-1.52759	0.142277	no
B10	avg_ppi	C57BL/10ScNHsd	C57BL/10SnJ	0.759261	0.455089	no
B10	avg_ppi	C57BL/10ScNHsd	C57BL/10ScSnJ	0.820415	0.420401	no
B10	avg_ppi	C57BL/10ScSnJ	C57BL/10SnJ	-0.00729895	0.994239	no
B10	avg_ppi	C57BL/10ScCr	C57BL/10SnJ	-1.50794	0.146467	no
B10	avg_ppi	C57BL/10ScCr	C57BL/10ScNHsd	-2.65084	0.0149493	Y
B10	avg_ppi	C57BL/10ScCr	C57BL/10ScSnJ	-1.61375	0.12225	no
Startle amplitude
branch	phenotype code	strain1	strain2	t	p	sign
B6	startle	C57BL/6J	C57BL/6JBomTac	0.535448	0.597712	no
B6	startle	C57BL/6J	C57BL/6NTac	0.292003	0.77302	no
B6	startle	C57BL/6J	C57BL/6NHsd	1.24015	0.227422	no
B6	startle	C57BL/6J	C57BL/6NJ	3.84759	0.00093476	Y
B6	startle	C57BL/6J	C57BL/6NCrl	1.27034	0.219298	no
B6	startle	C57BL/6JBomTac	C57BL/6NTac	-0.131856	0.896297	no
B6	startle	C57BL/6JBomTac	C57BL/6NHsd	0.479496	0.636114	no
B6	startle	C57BL/6JBomTac	C57BL/6NJ	2.36277	0.0278658	Y
B6	startle	C57BL/6JBomTac	C57BL/6NCrl	0.461596	0.649612	no
B6	startle	C57BL/6NHsd	C57BL/6NTac	-0.551376	0.586693	no
B6	startle	C57BL/6NHsd	C57BL/6NJ	2.2839	0.0323909	Y
B6	startle	C57BL/6NJ	C57BL/6NTac	-2.06948	0.0510275	no
B6	startle	B6NTyrC/BrdCrlCrl	C57BL/6J	-0.303781	0.764432	no
B6	startle	B6NTyrC/BrdCrlCrl	C57BL/6JBomTac	0.106058	0.916593	no
B6	startle	B6NTyrC/BrdCrlCrl	C57BL/6NTac	-0.0171745	0.986468	no
B6	startle	B6NTyrC/BrdCrlCrl	C57BL/6NHsd	0.506814	0.617566	no
B6	startle	B6NTyrC/BrdCrlCrl	C57BL/6NJ	1.97885	0.0625129	no
B6	startle	B6NTyrC/BrdCrlCrl	C57BL/6ByJ	1.89485	0.0726623	no
B6	startle	B6NTyrC/BrdCrlCrl	C57BL/6NCrl	0.469851	0.644432	no
B6	startle	C57BL/6ByJ	C57BL/6J	-2.86437	0.00901173	Y
B6	startle	C57BL/6ByJ	C57BL/6JBomTac	-2.13965	0.0437275	Y
B6	startle	C57BL/6ByJ	C57BL/6NTac	-2.02811	0.0548282	no
B6	startle	C57BL/6ByJ	C57BL/6NHsd	-1.9918	0.0583969	no
B6	startle	C57BL/6ByJ	C57BL/6NJ	-0.42848	0.672665	no
B6	startle	C57BL/6ByJ	C57BL/6NCrl	-1.77364	0.0921515	no
B6	startle	C57BL/6NCrl	C57BL/6NTac	-0.506397	0.618403	no
B6	startle	C57BL/6NCrl	C57BL/6NHsd	-0.0189033	0.985106	no
B6	startle	C57BL/6NCrl	C57BL/6NJ	2.33464	0.0313457	Y
B10	startle	C57BL/10J	C57BL/10SnJ	2.15572	0.0418054	Y
B10	startle	C57BL/10J	C57BL/10ScNHsd	4.54289	0.00014545	Y
B10	startle	C57BL/10J	C57BL/10ScSnJ	3.32959	0.00304076	Y
B10	startle	C57BL/10J	C57BL/10ScCr	2.79543	0.0111694	Y
B10	startle	C57BL/10ScNHsd	C57BL/10SnJ	-2.34016	0.0279214	Y
B10	startle	C57BL/10ScNHsd	C57BL/10ScSnJ	-0.77592	0.445702	no
B10	startle	C57BL/10ScSnJ	C57BL/10SnJ	-1.34052	0.193167	no
B10	startle	C57BL/10ScCr	C57BL/10SnJ	-1.07299	0.29545	no
B10	startle	C57BL/10ScCr	C57BL/10ScNHsd	0.746695	0.463526	no
B10	startle	C57BL/10ScCr	C57BL/10ScSnJ	0.0768398	0.939515	no
Forced Swim Test: total distance swum
branch	phenotype code	strain1	strain2	t	p	sign
B10	tot_dist_swim	C57BL/10J	C57BL/10SnJ	-3.12536	0.00475294	Y
B10	tot_dist_swim	C57BL/10J	C57BL/10ScNHsd	-2.8649	0.00875624	Y
B10	tot_dist_swim	C57BL/10J	C57BL/10ScSnJ	-0.581682	0.566694	no
B10	tot_dist_swim	C57BL/10J	C57BL/10ScCr	-3.13395	0.00522615	Y
B10	tot_dist_swim	C57BL/10ScNHsd	C57BL/10SnJ	-0.382511	0.705449	no
B10	tot_dist_swim	C57BL/10ScNHsd	C57BL/10ScSnJ	1.73003	0.0970233	no
B10	tot_dist_swim	C57BL/10ScSnJ	C57BL/10SnJ	-1.97373	0.0605439	no
B10	tot_dist_swim	C57BL/10ScCr	C57BL/10SnJ	0.0399312	0.968525	no
B10	tot_dist_swim	C57BL/10ScCr	C57BL/10ScNHsd	0.439215	0.664992	no
B10	tot_dist_swim	C57BL/10ScCr	C57BL/10ScSnJ	1.90421	0.0713692	no
Forced Swim Test: duration of highly mobile swimming
branch	phenotype code	strain1	strain2	t	p	sign
B6	hi_mob_dur	C57BL/6J	C57BL/6JBomTac	-1.96583	0.0620649	no
B6	hi_mob_dur	C57BL/6J	C57BL/6NTac	-0.50435	0.619029	no
B6	hi_mob_dur	C57BL/6J	C57BL/6NHsd	1.13797	0.266367	no
B6	hi_mob_dur	C57BL/6J	C57BL/6NJ	0.792826	0.436745	no
B6	hi_mob_dur	C57BL/6J	C57BL/6NCrl	-0.240117	0.812811	no
B6	hi_mob_dur	C57BL/6JBomTac	C57BL/6NTac	1.88725	0.0723906	no
B6	hi_mob_dur	C57BL/6JBomTac	C57BL/6NHsd	2.79874	0.00995836	Y
B6	hi_mob_dur	C57BL/6JBomTac	C57BL/6NJ	2.38507	0.026579	Y
B6	hi_mob_dur	C57BL/6JBomTac	C57BL/6NCrl	1.56661	0.133708	no
B6	hi_mob_dur	C57BL/6NHsd	C57BL/6NTac	-1.65938	0.110052	no
B6	hi_mob_dur	C57BL/6NHsd	C57BL/6NJ	-0.266436	0.792278	no
B6	hi_mob_dur	C57BL/6NJ	C57BL/6NTac	-1.28677	0.212179	no
B6	hi_mob_dur	C57BL/6ByJ	C57BL/6J	1.69136	0.104888	no
B6	hi_mob_dur	C57BL/6ByJ	C57BL/6JBomTac	-0.0967579	0.923795	no
B6	hi_mob_dur	C57BL/6ByJ	C57BL/6NTac	1.53413	0.139253	no
B6	hi_mob_dur	C57BL/6ByJ	C57BL/6NHsd	2.55419	0.0174116	Y
B6	hi_mob_dur	C57BL/6ByJ	C57BL/6NJ	2.14564	0.0437469	Y
B6	hi_mob_dur	C57BL/6ByJ	C57BL/6NCrl	1.31933	0.202738	no
B6	hi_mob_dur	C57BL/6NCrl	C57BL/6NTac	-0.178283	0.860388	no
B6	hi_mob_dur	C57BL/6NCrl	C57BL/6NHsd	1.21681	0.237175	no
B6	hi_mob_dur	C57BL/6NCrl	C57BL/6NJ	0.904506	0.377675	no
